# Supplementary material for: The nasal microbiome mirrors and potentially shapes olfactory function
Source: Sci Rep. 2018 Jan 22;8:1296. doi: 10.1038/s41598-018-19438-3 (PMC5778015; doi:10.1038/s41598-018-19438-3)
Supplement: Supplementary file 3 — Additional file 3 [file 41598_2018_19438_MOESM3_ESM.xlsx]

## Sheet: Supplementary Table
The nasal microbiome mirrors and potentially shapes olfactory function
Kaisa Koskinen1,2, Johanna L. Reichert2,3, Stefan Hoier4, Jochen Schachenreiter5, Stefanie Duller1, Christine Moissl-Eichinger1,2,*, Veronika Schöpf2,3,*
Supplementary Table 3. Full table of microbial genera associated with olfactory function subcategories: discrimination, threshold and identification. Colours indicate the number of correlated OTUs representing this genus (Numbers above 1 are given numerically). Microbial taxa associated with with olfactory function subcategories are defined using LEfSe (Linear discriminant analysis Effect Size) a…
Phylum	Class	Family	Genus	low discrimmination	high discrimmination	hyposmic threshold	normosmic threshold	low identification	high identification
Actinobacteria	Actinobacteria	Actinomycetaceae	Actinomyces			2
		Actinomycetales_uncl	Actinomycetales_uncl
		Cellulomonadaceae	Cellulomonas
		Corynebacteriaceae	Corynebacterium	3		5
		Intrasporangiaceae	Intrasporangiaceae_uncl
		Micrococcaceae	Kocuria
			Rothia
		Microbacteriaceae	Microbacteriaceae_uncl
		Propionibacteriaceae	Propionibacterium
Bacteria_uncl	Bacteria_uncl	Bacteria_uncl	Bacteria_uncl	2
Bacteroidetes	Cytophagia	Cytophagaceae	Adhaeribacter
			Hymenobacter
	Bacteroidia	Rikenellaceae	Alistipes
		Bacteroidales_uncl	Bacteroidales_uncl			2
		Bacteroidaceae	Bacteroides	2		2
		Porphyromonadaceae	Porphyromonadaceae_uncl
			Porphyromonas
		Prevotellaceae	Prevotella
			Prevotellaceae_uncl
	Bacteroidetes_uncl	Bacteroidetes_uncl	Bacteroidetes_uncl
	Flavobacteriia	Flavobacteriaceae	Chryseobacterium
			Cloacibacterium
			Flavobacteriaceae_uncl
	Sphingobacteriia	Chitinophagaceae	Flavisolibacter
			Chitinophagaceae_uncl
		Sphingobacteriaceae	Sphingobacterium
Chlamydiae	Chlamydiia	Chlamydiales_uncl	Chlamydiales_uncl
Firmicutes	Bacilli	Aerococcaceae	Aerococcus
		Bacillaceae_1	Bacillaceae_1_uncl
		Bacillales_uncl	Bacillales_uncl			2
		Carnobacteriaceae	Carnobacterium
			Dolosigranulum
			Granulicatella
		Leuconostocaceae	Leuconostoc
		Bacillales_Incertae_Sedis_XII	Exiguobacterium
	Clostridia	Clostridiales_Incertae_Sedis_XI	Peptoniphilus
			Anaerococcus			2
		Clostridiales_uncl	Clostridiales_uncl
		Lachnospiraceae	Blautia
			Clostridium_XIVa
			Dorea
			Lachnospiraceae_uncl	2		3
			Roseburia
		Ruminococcaceae	Faecalibacterium			4
			Clostridium_IV
			Ruminococcaceae_uncl			2
			Ruminococcus
		Peptostreptococcaceae	Clostridium_XI
	Firmicutes_uncl	Firmicutes_uncl	Firmicutes_uncl
	Negativicutes	Veillonellaceae	Negativicoccus
Proteobacteria	Alphaproteobacteria	Acetobacteraceae	Acetobacteraceae_uncl
		Alphaproteobacteria_uncl	Alphaproteobacteria_uncl
		Bradyrhizobiaceae	Bradyrhizobiaceae_uncl
		Caulobacteraceae	Brevundimonas
		Phyllobacteriaceae	Mesorhizobium
		Sphingomonadaceae	Novosphingobium
			Sphingomonas
		Rhodobacteraceae	Paracoccus
		Rhizobiales_uncl	Rhizobiales_uncl
		Rhizobiaceae	Rhizobium
		Rhizomicrobiaceae	Rhizomicrobium_uncl
	Betaproteobacteria	Burkholderiales_incertae_sedis	Aquabacterium
		Burkholderiaceae	Burkholderia
		Burkholderiales_uncl	Burkholderiales_uncl
		Comamonadaceae	Comamonadaceae_uncl			3
		Sutterellaceae	Sutterella
		Burkholderiales_incertae_sedis	Tepidimonas
		uncl_Betaproteobacteria	uncl_Betaproteobacteria
		Burkholderiaceae	Ralstonia
	Epsilonproteobacteria	Campylobacteraceae	Campylobacter
		Moraxellaceae	Enhydrobacter
			Acinetobacter
			Perlucidibaca
		Enterobacteriaceae	Kosakonia
			Enterobacteriaceae_uncl			2
		Pseudomonadaceae	Pseudomonas			2
		Moraxellaceae	Psychrobacter
	Gammaproteobacteria	Xanthomonadaceae	Stenotrophomonas
		uncl_Gammaproteobacteria	uncl_Gammaproteobacteria
		Gammaproteobacteria_uncl	Gammaproteobacteria_uncl			2
